# Supplementary material for: The Long-Term Health and Human Capital Consequences of Adverse Childhood Experiences in the Birth to Thirty Cohort: Single, Cumulative, and Clustered Adversity
Source: Int J Environ Res Public Health. 2022 Feb 5;19(3):1799. doi: 10.3390/ijerph19031799 (PMC8835353; doi:10.3390/ijerph19031799)
Supplement: Supplementary file 1 [file ijerph-19-01799-s001.zip]

Archive with 1 entries (1 files):
- ijerph-1568373-supplementary.pdf
